# Supplementary material for: Effect of Electrochemical Synthesis Parameters on the Morphology, Crystal and Chemical Structure, and Sorption Efficiency of Basic Bismuth Nitrates
Source: Molecules. 2025 Feb 23;30(5):1020. doi: 10.3390/molecules30051020 (PMC11901594; doi:10.3390/molecules30051020)
Supplement: Supplementary file 1 [file molecules-30-01020-s001.zip]

Archive with 1 entries (1 files):
- molecules-3417992-supplementary.pdf
